# Supplementary material for: Revolving SEM images visualising 3D taxonomic characters: application to six species of the millipede genus Ommatoiulus Latzel, 1884, with description of seven new species and an interactive key to the Tunisian members of the genus (Diplopoda, Julida, Julidae)
Source: Zookeys. 2013 Sep 3;(328):5–45. doi: 10.3897/zookeys.328.5763 (PMC3800820; doi:10.3897/zookeys.328.5763)
Supplement: XML Treatment for Ommatoiulus [file zookeys.328.5763-treatment1.xml]

<!DOCTYPE tp:taxon-treatment
  PUBLIC "-//TaxonX//DTD Taxonomic Treatment Publishing DTD v0 20100105//EN" "tax-treatment-NSO.dtd">
<tp:taxon-treatment xmlns:tp="http://www.plazi.org/taxpub"><tp:treatment-meta><mixed-citation publication-type="journal"><person-group><name><surname>Akkari</surname><given-names>Nesrine</given-names></name><name><surname>Cheung</surname><given-names>David Koon-Bong</given-names></name><name><surname>Enghoff</surname><given-names>Henrik</given-names></name><name><surname>Stoev</surname><given-names>Pavel</given-names></name></person-group><article-title>Revolving SEM images visualising 3D taxonomic characters: application to six species of the millipede genus <italic>Ommatoiulus</italic> Latzel, 1884, with description of seven new species and an interactive key to the Tunisian members of the genus (Diplopoda, Julida, Julidae)</article-title><source>Zookeys</source><day>3</day><month>9</month><year>2013</year><volume>2013</volume><issue>328</issue><fpage>5</fpage><lpage>45</lpage><pub-id pub-id-type="doi">10.3897/zookeys.328.5763</pub-id></mixed-citation></tp:treatment-meta><tp:nomenclature><label>Genus</label><tp:taxon-name>
                            <tp:taxon-name-part taxon-name-part-type="genus">Ommatoiulus</tp:taxon-name-part>
                            <object-id xmlns:xlink="http://www.w3.org/1999/xlink" xlink:type="simple">http://species-id.net/wiki/Ommatoiulus</object-id>
                        </tp:taxon-name><tp:taxon-authority>Latzel, 1884</tp:taxon-authority></tp:nomenclature><tp:treatment-sec sec-type="Remarks"><title>Remarks.</title><p>Ageneral characterisation of <!--PageBreak--><italic><tp:taxon-name>Ommatoiulus</tp:taxon-name></italic> was given by <xref ref-type="bibr" rid="B3">Akkari and Enghoff (2012)</xref>. Delimitation of <italic><tp:taxon-name>Ommatoiulus</tp:taxon-name></italic> vis-à-vis related nominal genera such as <italic><tp:taxon-name>Tachypodoiulus</tp:taxon-name></italic> Verhoeff, 1893 and <italic><tp:taxon-name>Rossiulus</tp:taxon-name></italic> Attems, 1926 is not very clear at present and will probably remain so until the ongoing comprehensive revision of <tp:taxon-name>Schizophyllini</tp:taxon-name> has been completed (see <xref ref-type="bibr" rid="B3">Akkari and Enghoff 2012</xref>).</p><p>Of the ca. 70 species of <italic><tp:taxon-name>Ommatoiulus</tp:taxon-name></italic> currently recognized, the following occur in Tunisia:</p><p><italic><tp:taxon-name>Ommatoiulus chambiensis</tp:taxon-name></italic> Akkari &amp; Enghoff, sp. n.</p><p><italic><tp:taxon-name>Ommatoiulus crassinigripes</tp:taxon-name></italic> Akkari &amp; Enghoff, sp. n.</p><p><italic><tp:taxon-name>Ommatoiulus fuscounilineatus</tp:taxon-name></italic> (Lucas, 1846)</p><p><italic><tp:taxon-name>Ommatoiulus kefi</tp:taxon-name></italic> Akkari &amp; Enghoff, sp. n.</p><p><italic><tp:taxon-name>Ommatoiulus khroumiriensis</tp:taxon-name></italic> Akkari &amp; Enghoff, sp. n.</p><p><italic><tp:taxon-name>Ommatoiulus malleatus</tp:taxon-name></italic> Akkari &amp; Voigtländer, 2007</p><p><italic><tp:taxon-name>Ommatoiulus punicus</tp:taxon-name></italic> (Brölemann, 1894)</p><p><italic><tp:taxon-name>Ommatoiulus sempervirilis</tp:taxon-name></italic> Akkari &amp; Enghoff, 2011</p><p><italic><tp:taxon-name>Ommatoiulus seurati</tp:taxon-name></italic> (Brolemann, 1925)</p><p><italic><tp:taxon-name>Ommatoiulus xenos</tp:taxon-name></italic> Akkari &amp; Enghoff, sp. n.</p><p><italic><tp:taxon-name>Ommatoiulus xerophilus</tp:taxon-name></italic> Akkari &amp; Enghoff, sp. n.</p><p><italic><tp:taxon-name>Ommatoiulus zaghouani</tp:taxon-name></italic> Akkari &amp; Enghoff, sp. n.</p></tp:treatment-sec><ref-list><ref id="B3"><mixed-citation xmlns:xlink="http://www.w3.org/1999/xlink" xlink:type="simple"><person-group><name name-style="western"><surname>Akkari</surname><given-names>N</given-names></name><name name-style="western"><surname>Enghoff</surname><given-names>H</given-names></name></person-group> (<year>2012</year>) <article-title>Review of the genus <italic>Ommatoiulus</italic> in Andalusia, Spain (Diplopoda: Julida) with description of ten new species and notes on a remarkable gonopod structure, the fovea.</article-title><source>Zootaxa</source><volume>3538</volume>: <fpage>1</fpage>-<lpage>53</lpage>.</mixed-citation></ref></ref-list></tp:taxon-treatment>
