# Supplementary material for: Revolving SEM images visualising 3D taxonomic characters: application to six species of the millipede genus Ommatoiulus Latzel, 1884, with description of seven new species and an interactive key to the Tunisian members of the genus (Diplopoda, Julida, Julidae)
Source: Zookeys. 2013 Sep 3;(328):5–45. doi: 10.3897/zookeys.328.5763 (PMC3800820; doi:10.3897/zookeys.328.5763)
Supplement: XML Treatment for Ommatoiulus chambiensis [file zookeys.328.5763-treatment2.xml]

<!DOCTYPE tp:taxon-treatment
  PUBLIC "-//TaxonX//DTD Taxonomic Treatment Publishing DTD v0 20100105//EN" "tax-treatment-NSO.dtd">
<tp:taxon-treatment xmlns:tp="http://www.plazi.org/taxpub"><tp:treatment-meta><mixed-citation publication-type="journal"><person-group><name><surname>Akkari</surname><given-names>Nesrine</given-names></name><name><surname>Cheung</surname><given-names>David Koon-Bong</given-names></name><name><surname>Enghoff</surname><given-names>Henrik</given-names></name><name><surname>Stoev</surname><given-names>Pavel</given-names></name></person-group><article-title>Revolving SEM images visualising 3D taxonomic characters: application to six species of the millipede genus <italic>Ommatoiulus</italic> Latzel, 1884, with description of seven new species and an interactive key to the Tunisian members of the genus (Diplopoda, Julida, Julidae)</article-title><source>Zookeys</source><day>3</day><month>9</month><year>2013</year><volume>2013</volume><issue>328</issue><fpage>5</fpage><lpage>45</lpage><pub-id pub-id-type="doi">10.3897/zookeys.328.5763</pub-id></mixed-citation></tp:treatment-meta><tp:nomenclature><tp:taxon-name>
                            <tp:taxon-name-part taxon-name-part-type="genus">Ommatoiulus</tp:taxon-name-part>
                            <tp:taxon-name-part taxon-name-part-type="species">chambiensis</tp:taxon-name-part>
                            <object-id xmlns:xlink="http://www.w3.org/1999/xlink" xlink:type="simple">http://zoobank.org/C6950942-CCF3-43CA-96FF-75F9166168ED</object-id>
                            <object-id xmlns:xlink="http://www.w3.org/1999/xlink" xlink:type="simple">http://species-id.net/wiki/Ommatoiulus_chambiensis</object-id>
                        </tp:taxon-name><tp:taxon-authority>Akkari &amp; Enghoff</tp:taxon-authority><tp:taxon-status xmlns:xlink="http://www.w3.org/1999/xlink" xlink:type="simple">sp. n.</tp:taxon-status><xref ref-type="fig" rid="F1">Figs 1</xref><xref ref-type="fig" rid="F2">–6</xref></tp:nomenclature><tp:treatment-sec sec-type="Material"><title>Material.</title><p><bold>Holotype</bold>: ♂, W Tunisia, Kasserine Governorate, Châambi National Park, surroundings of the park´s guest house, <named-content xmlns:xlink="http://www.w3.org/1999/xlink" content-type="dwc:verbatimCoordinates" xlink:type="simple">35°10.139'N, 8°40.486'E</named-content>, alt. 950–1000m, scarce trees, <italic><tp:taxon-name>Pinus halepensis</tp:taxon-name></italic>, under stones, 7.3.2008, P. Stoev &amp; N. Akkari leg. (ZMUC). <bold>Paratypes</bold>: 17 ♂♂, 31 ♀♀, 1 immature, same data as holotype (ZMUC); 2 ♂♂, 2 ♀♀, same data as holotype (NMNHS); 1 ♂, 2 ♀♀, W Tunisia, Kasserine Governorate, Châambi National Park, <named-content xmlns:xlink="http://www.w3.org/1999/xlink" content-type="dwc:verbatimCoordinates" xlink:type="simple">35°11. 901'N, 8°39.505'E</named-content>, alt. 1291m, <italic><tp:taxon-name>Quercus ilex</tp:taxon-name></italic>, <italic><tp:taxon-name>Pinus halepensis</tp:taxon-name></italic>, slope, under stones and in leaf litter, 9.3.2008, P. Stoev &amp; N. Akkari leg. (ZMUC).</p></tp:treatment-sec><tp:treatment-sec sec-type="Diagnosis"><title>Diagnosis.</title><p>Most similar to <italic><tp:taxon-name>Ommatoiulus xerophilus</tp:taxon-name></italic> sp. n., but easily distinguished by the shape of promerite and the presence of a distal notch and a small pointed process on solenomerite.</p></tp:treatment-sec><tp:treatment-sec sec-type="Etymology"><title>Etymology.</title><p>Named after the type locality. Châambi Mountain is the highest mountain range in Tunisia, reaching 1550 m at peak Châambi.</p></tp:treatment-sec><tp:treatment-sec sec-type="Description"><title>Description.</title><p>Males: L: 17–23 mm, H: 1.6–2 mm, 46–49 PR+1-2 AR+T; females: L: 18.5–32.2 mm, H: 2.4–3.6 mm, 44–50 PR+1-2 AR+T. General colour brownish with a black sputter, dorsally darker, with a black mid-dorsal line. Head <!--PageBreak-->dark brown to black with yellow spots in the occipital area, uniformly black frontally, with yellow spots at antennal level and labrum, the latter yellow and brighter; antennae dark brown. Prozonites covered with yellowish-brown spots on a blackish background, also laterally, interrupted by big black spots at ozopore level, dorsally black with a narrow transverse row of yellow spots anteriorly; metazonites glossy pale to whitish; legs light brown to yellowish. Telson: anal valves black, with a yellow sputter, preanal ring black, somewhat paler on the caudal projection; subanal scale light brown. Prozonites with fine oblique striae; metazonites with regular striation, laterally narrower; suture complete, strongly curving at ozopore level; ozopores small, rounded, situated on metazonites, at about their diameter from the suture. Anal valves with numerous submarginal and marginal setae, ca. 2 setae on the surface; subanal scale rounded and setose; preanal ring protruding in a caudal projection with ca. 3+3 setae on the tip and a small hyaline process.</p><p><italic>Male sexual characters</italic>. Mandibular stipites expanded in well-rounded posterior-ventral lobes, first pair of legs hook-shaped, remaining legs with postfemoral and tibial pads.</p><p>Gonopods. Promerite (<bold>P</bold>) bent anteriad (<xref ref-type="fig" rid="F1">Figs 1, 2</xref>), proximally subrectangular, gradually narrowing in its distal third (<xref ref-type="fig" rid="F1">Figs 1, 2</xref>); lateral margin with a moderately deep rounded incision (<bold>i</bold>). In a posterior view showing a distal process expanded in a subtriangular shape, bearing an apical blunt process (<bold>ap</bold>) and a lateral broad process pointing basad (<bold>lp</bold>); mesal ridge (<bold>M</bold>) apically broadened and delimiting a serrated lateral lamellar process; distal process laterally bearing a strong serrated ridge (<bold>se</bold>) marking a thickness on the posterior surface; telopodite (<bold>T</bold>) remnant ovoid located in the middle of the proximal part.</p><fig id="F1" position="float" orientation="portrait"><label>Figures 1–5.</label><caption><p><italic><tp:taxon-name>Ommatoiulus chambiensis</tp:taxon-name></italic> sp. n. paratype, gonopod structures. <bold>1</bold> Right gonopod, mesal view <bold>2</bold> Left promerite, posterior view <bold>3</bold> Left posterior gonopod, mesal view <bold>4</bold> Right posterior gonopod, anterior view <bold>5</bold> Right posterior gonopod, posterior view. Abbreviations: <bold>ap</bold> apical process, <bold>ds</bold> distal process of the solenomerite, <bold>F</bold> fovea, <bold>g</bold> seminal groove, <bold>i</bold> incision on lateral margin of the promerite, <bold>lp</bold> lateral apical process of promerite, <bold>M</bold> mesal ridge, <bold>Ms</bold> mesomerite, <bold>P</bold> promerite, <bold>pr</bold> triangular process of the solenomerite, <bold>Px</bold> paracoxite, <bold>S</bold> solenomerite, <bold>se</bold> serrations, <bold>sp</bold> spikes, <bold>T</bold> remnant of telopodite, <bold>wl</bold> wrinkled lamella. Scale bar: 0.1 mm.</p></caption><graphic xmlns:xlink="http://www.w3.org/1999/xlink" xlink:href="ZooKeys-328-005-g001.jpg" position="float" orientation="portrait" xlink:type="simple"/></fig><p>Posterior gonopod (<xref ref-type="fig" rid="F1">Figs 3</xref>–<xref ref-type="fig" rid="F2">6</xref>): Mesomerite (<bold>Ms)</bold> longer than the other processes of the gonopods, distally curved mesad and narrowing into an apical process folded and tapering toward the apex. Solenomerite (<bold>S</bold>) broad, slightly narrowing at mid-length, proximally with several strong spikes (<bold>sp</bold>) on the posterior margin; anterior margin with a big, serrated process (<bold>pr</bold>) pointing distad, separated from the apical part by a rounded notch (<bold>n</bold>); apical part with an anterior marginally furrowed lamella (<xref ref-type="fig" rid="F1">Figs 1, 4</xref>–<xref ref-type="fig" rid="F2">6</xref>), and a setose wrinkled protruding lamella (<bold>wl</bold>) covering a protruding slender process (<bold>ds</bold>) (<xref ref-type="fig" rid="F1">Figs 1, 3</xref>–<xref ref-type="fig" rid="F2">6</xref>) housing the distal part and the opening of the seminal groove (<bold>g</bold>), the latter running from the fovea (<bold>F</bold>) at the base of the solenomerite up to process <bold>ds</bold>. Paracoxite (<bold>Px</bold>) broad and curved, emerging from a well-rounded coxite (<bold>Co</bold>), distal third broad then gradually narrowing in a rounded apex pointing mesad (<xref ref-type="fig" rid="F1">Figs 3</xref>–<xref ref-type="fig" rid="F2">6</xref>).</p><fig id="F2" position="float" orientation="portrait"><label>Figure 6.</label><caption><p><italic><tp:taxon-name>Ommatoiulus chambiensis</tp:taxon-name></italic> sp. n. paratype,right posterior gonopod. Interactive rotating SEM image. [Morphbank # <ext-link xmlns:xlink="http://www.w3.org/1999/xlink" ext-link-type="uri" xlink:href="http://www.morphbank.net/?id=831160" xlink:type="simple">831160</ext-link>–<ext-link xmlns:xlink="http://www.w3.org/1999/xlink" ext-link-type="uri" xlink:href="http://www.morphbank.net/?id=831177" xlink:type="simple">831177</ext-link>, <ext-link xmlns:xlink="http://www.w3.org/1999/xlink" ext-link-type="uri" xlink:href="http://www.morphbank.net/?id=831188" xlink:type="simple">831188</ext-link>]</p></caption><graphic xmlns:xlink="http://www.w3.org/1999/xlink" xlink:href="ZooKeys-328-005-g002.jpg" position="float" orientation="portrait" xlink:type="simple"/></fig></tp:treatment-sec><tp:treatment-sec sec-type="Distribution"><title>Distribution.</title><p>Known only from the type locality, Châambi Mountain, Arid Bioclimatic zone, central Tunisia.</p></tp:treatment-sec><tp:treatment-sec sec-type="Habitat"><title>Habitat.</title><p>Mixed forest with <italic><tp:taxon-name>Quercus ilex</tp:taxon-name></italic> and <italic><tp:taxon-name>Pinus halepensis</tp:taxon-name></italic>, under stones and in leaf litter.</p><!--PageBreak--><!--PageBreak--></tp:treatment-sec></tp:taxon-treatment>
