# Supplementary material for: Revolving SEM images visualising 3D taxonomic characters: application to six species of the millipede genus Ommatoiulus Latzel, 1884, with description of seven new species and an interactive key to the Tunisian members of the genus (Diplopoda, Julida, Julidae)
Source: Zookeys. 2013 Sep 3;(328):5–45. doi: 10.3897/zookeys.328.5763 (PMC3800820; doi:10.3897/zookeys.328.5763)
Supplement: XML Treatment for Ommatoiulus crassinigripes [file zookeys.328.5763-treatment3.xml]

<!DOCTYPE tp:taxon-treatment
  PUBLIC "-//TaxonX//DTD Taxonomic Treatment Publishing DTD v0 20100105//EN" "tax-treatment-NSO.dtd">
<tp:taxon-treatment xmlns:tp="http://www.plazi.org/taxpub"><tp:treatment-meta><mixed-citation publication-type="journal"><person-group><name><surname>Akkari</surname><given-names>Nesrine</given-names></name><name><surname>Cheung</surname><given-names>David Koon-Bong</given-names></name><name><surname>Enghoff</surname><given-names>Henrik</given-names></name><name><surname>Stoev</surname><given-names>Pavel</given-names></name></person-group><article-title>Revolving SEM images visualising 3D taxonomic characters: application to six species of the millipede genus <italic>Ommatoiulus</italic> Latzel, 1884, with description of seven new species and an interactive key to the Tunisian members of the genus (Diplopoda, Julida, Julidae)</article-title><source>Zookeys</source><day>3</day><month>9</month><year>2013</year><volume>2013</volume><issue>328</issue><fpage>5</fpage><lpage>45</lpage><pub-id pub-id-type="doi">10.3897/zookeys.328.5763</pub-id></mixed-citation></tp:treatment-meta><tp:nomenclature><tp:taxon-name>
                            <tp:taxon-name-part taxon-name-part-type="genus">Ommatoiulus</tp:taxon-name-part>
                            <tp:taxon-name-part taxon-name-part-type="species">crassinigripes</tp:taxon-name-part>
                            <object-id xmlns:xlink="http://www.w3.org/1999/xlink" xlink:type="simple">http://zoobank.org/82B068D7-2ABD-4771-9899-2F2E2C51B9CA</object-id>
                            <object-id xmlns:xlink="http://www.w3.org/1999/xlink" xlink:type="simple">http://species-id.net/wiki/Ommatoiulus_crassinigripes</object-id>
                        </tp:taxon-name><tp:taxon-authority>Akkari &amp; Enghoff</tp:taxon-authority><tp:taxon-status xmlns:xlink="http://www.w3.org/1999/xlink" xlink:type="simple">sp. n.</tp:taxon-status><xref ref-type="fig" rid="F3">Figs 7</xref><xref ref-type="fig" rid="F4">–13</xref><tp:nomenclature-citation-list><tp:nomenclature-citation><tp:taxon-name>Schizophyllum punicum</tp:taxon-name><comment>: <xref ref-type="bibr" rid="B6">Attems 1903</xref>: 144, figs 77–81.</comment></tp:nomenclature-citation><tp:nomenclature-citation><tp:taxon-name>Ommatoiulus punicus</tp:taxon-name><comment>: <xref ref-type="bibr" rid="B4">Akkari et al. 2009</xref>, in part.</comment></tp:nomenclature-citation></tp:nomenclature-citation-list></tp:nomenclature><tp:treatment-sec sec-type="Material"><title>Material.</title><p><bold>Holotype</bold>: ♂, W Tunisia, Kasserine Governorate, Châambi National Park, Châambi peak and its surroundings, <named-content xmlns:xlink="http://www.w3.org/1999/xlink" content-type="dwc:verbatimCoordinates" xlink:type="simple">35°12.285'N, 8°40.653'E</named-content>, alt. 1500–1540m, <italic><tp:taxon-name>Quercus ilex</tp:taxon-name></italic>, <italic><tp:taxon-name>Pinus halepensis</tp:taxon-name></italic>, under stones and leaf litter, 9.3.2008, P. Stoev &amp; N. Akkari leg. (ZMUC). <bold>Paratypes</bold>: 4 ♂♂, 2 ♀♀, same data as holotype (ZMUC); 1 ♂, 1 ♀, same data as holotype (NMNHS); 1 ♂, 3 ♀♀, 3 juveniles, CW Tunisia, El Kef, 21.4.1983, Bianchi &amp; Moretti leg. (MSNB); 3 ♂♂, 11 ♀♀, 1 intercalary male, 30 juveniles, CW Tunisia, Makthar, 9.3.1986, Bianchi &amp; Moretti leg. (MSNB); 6 ♀♀, 2 subadults, CW Tunisia, 12 km S Thala, 10.3.1986, Bianchi &amp; Moretti leg. (MSNB); 2 ♂♂, 12 ♀♀, 4 juveniles, C Tunisia, Kairouan Governorate, El Manara, on the road Kairouan-Sidi Bouzid, open and dry area, <named-content xmlns:xlink="http://www.w3.org/1999/xlink" content-type="dwc:verbatimCoordinates" xlink:type="simple">35°14'N, 09°45'E</named-content>, alt. 673m, 17.3.2005, N. Akkari leg. (ZMUC).</p><!--PageBreak--></tp:treatment-sec><tp:treatment-sec sec-type="Diagnosis"><title>Diagnosis.</title><p>Gonopods resembling those of <italic><tp:taxon-name>Ommatoiulus punicus</tp:taxon-name></italic> and <italic><tp:taxon-name>Ommatoiulus khroumiriensis</tp:taxon-name></italic> sp. n., but differing by the shape of promerite, a much broader and strongly serrated paracoxite, a broader mesomerite bearing subapical serrations on the mesal margin, and the apical processes on solenomerite.</p></tp:treatment-sec><tp:treatment-sec sec-type="Etymology"><title>Etymology.</title><p>An adjunction of Latin words referring to the body size and leg colour, <italic>crassus</italic> meaning fat and <italic>nigripes</italic>, black leg.</p></tp:treatment-sec><tp:treatment-sec sec-type="Description"><title>Description.</title><p>Males: L: 24.8–30 mm, H: 2.7–3.6 mm, 45–53 PR+1–2 AR+T. Females: 30–34 mm, H: 3.4–3.9 mm, 45–47 PR+1–2 AR+T. General colour grey, with alternating pale grey and golden brown, darker laterally, with a thin black mid-dorsal line. Head grey, with black sputter frontally, labral zone reddish-brown, brighter at the margin, antennae dark brown. Prozonites pale grey, with big black spots at the level of ozopores and below, a dense black sputter; metazonites whitish anteriorly and golden brown posteriorly, legs black. Telson: anal valves dark grey, bordered with black, preanal ring golden brown, darker on the tip of the caudal projection; subanal scale yellowish. Prozonites with scattered oblique striae; metazonites with regular striation becoming dense laterally; ozopores small and rounded, appearing as brown rounded spots located on metazonites, situated at about their diameter from the suture; the latter complete, only slightly curving at the level of ozopores. Anal valves mostly glabrous at the surface but bearing several submarginal and shorter marginal setae; subanal scale triangular, blunt and setose; preanal ring protruding in a caudal projection, with ca. 2+2 setae and a small hyaline process on the tip.</p><p><italic>Male sexual characters</italic>. Mandibular stipites expanded in well-rounded posterior-ventral lobes, first pair of legs hook-shaped, remaining legs with postfemoral and tibial pads.</p><p>Gonopods. Promerite (<xref ref-type="fig" rid="F3">Fig. 7</xref>) broad, proximally almost rectilinear, bent 90 degrees at notch level; strongly narrowing in its distal third with a deep incision (<bold>i</bold>) on the lateral margin, latter almost rectilinear; mesal ridge (<bold>M</bold>) broad distally, protruding in a blunt process (<bold>mp</bold>) (<xref ref-type="fig" rid="F3">Fig. 7</xref>); posterior surface irregular on the mesal side, bearing a number of strong setae aligned in front of the notch; distal process (<bold>ap</bold>) laterally broadened and rounded, showing a small mesal serrated process (<bold>ap1</bold>); remnant of telopodite (<bold>T</bold>) as a small bump located proximally.</p><fig id="F3" position="float" orientation="portrait"><label>Figures 7–12.</label><caption><p><italic><tp:taxon-name>Ommatoiulus crassinigripes</tp:taxon-name></italic> sp. n. paratype,gonopod structures. <bold>7</bold> Left promerite, posterior view <bold>8</bold> Right posterior gonopod, lateral view <bold>9</bold> Right posterior gonopod, anterior view <bold>10</bold> Right posterior gonopod, mesal view <bold>11</bold> Right posterior gonopod, posterior view <bold>12</bold> Right posterior gonopod latero-posterior view.Abbreviations: <bold>ap</bold> distal process of the promerite, <bold>ap1</bold> apical mesal process, <bold>Co</bold> coxite, <bold>ds</bold> distal process of the solenomerite, <bold>F</bold> fovea, <bold>g</bold> seminal groove, <bold>ho</bold> hook-shaped process, <bold>hp1, hp1</bold> distal processes of the solenomerite, <bold>i</bold> lateral margin incision of the promerite, <bold>M</bold> mesal ridge, <bold>Ms</bold> mesomerite, <bold>mp</bold> distal blunt process of the mesal ridge, <bold>n</bold> notch of the solenomerite, <bold>pr</bold> triangular process of the solenomerite, <bold>Px</bold> paracoxite, <bold>S</bold> solenomerite, <bold>T</bold> remnant of telepodite. Scale bar: 0.1 mm</p></caption><graphic xmlns:xlink="http://www.w3.org/1999/xlink" xlink:href="ZooKeys-328-005-g003.jpg" position="float" orientation="portrait" xlink:type="simple"/></fig><p>Posterior gonopod (<xref ref-type="fig" rid="F3">Figs 8</xref>–<xref ref-type="fig" rid="F4">13</xref>). Mesomerite (<bold>Ms</bold>) long, sinuous, distal part asymmetrically enlarged mesolaterally, and showing in lateral view strong serrations at different levels on both margins (<xref ref-type="fig" rid="F3">Figs 8, 9</xref>, <xref ref-type="fig" rid="F4">13</xref>), gradually narrowed apically in a hook-shaped process (<bold>ho</bold>) curved and tapering toward the apex (<xref ref-type="fig" rid="F3">Figs 11, 12</xref>, <xref ref-type="fig" rid="F4">13</xref>). Solenomerite (<bold>S</bold>) broadest at the base, narrowing at mid-length and bearing a number of strong setae near the posterior margin (<xref ref-type="fig" rid="F3">Figs 10, 12</xref>, <xref ref-type="fig" rid="F4">13</xref>); in mesal view showing at mid-length a triangular process (<bold>pr</bold>) pointing distad (<xref ref-type="fig" rid="F3">Figs 10</xref>, <xref ref-type="fig" rid="F4">13</xref>), latter separated from the apical part by a deep rounded notch (<bold>n</bold>); apically bearing a long curved process (<bold>ds</bold>) pointing mesad, housing the distal part and the opening of the seminal groove (<bold>g</bold>) and emerging between a posterior and an anterior folded hyaline processes (<bold>hp1</bold>, <bold>hp2</bold>) (<xref ref-type="fig" rid="F3">Figs 11</xref>–<xref ref-type="fig" rid="F4">13</xref>). Seminal groove running from the fovea (<bold>F</bold>) at the base of the solenomerite up to process <bold>ds</bold> (<xref ref-type="fig" rid="F3">Figs 10</xref>, <xref ref-type="fig" rid="F4">13</xref>). Paracoxite (<bold>Px</bold>) lamellar, broad and folded, emerging from a rounded coxite (<bold>Co</bold>), distally broadened, apical margin almost <!--PageBreak--><!--PageBreak-->horizontal, and together with the posterior margin showing many strong, short serrations (<xref ref-type="fig" rid="F3">Figs 8, 11</xref>–<xref ref-type="fig" rid="F4">13</xref>).</p><fig id="F4" position="float" orientation="portrait"><label>Figure 13.</label><caption><p><italic><tp:taxon-name>Ommatoiulus crassinigripes</tp:taxon-name></italic> sp. n. paratype,right posterior gonopod. Interactive rotating SEM image. [Morphbank # <ext-link xmlns:xlink="http://www.w3.org/1999/xlink" ext-link-type="uri" xlink:href="http://www.morphbank.net/?id=831189" xlink:type="simple">831189</ext-link>–<ext-link xmlns:xlink="http://www.w3.org/1999/xlink" ext-link-type="uri" xlink:href="http://www.morphbank.net/?id=831207" xlink:type="simple">831207</ext-link>]</p></caption><graphic xmlns:xlink="http://www.w3.org/1999/xlink" xlink:href="ZooKeys-328-005-g004.jpg" position="float" orientation="portrait" xlink:type="simple"/></fig></tp:treatment-sec><tp:treatment-sec sec-type="Distribution"><title>Distribution.</title><p>Semi-arid and Arid bioclimatic zones in west central Tunisia, recorded from the governorates Kasserine, El Kef, Thala and Kairouan.</p></tp:treatment-sec><tp:treatment-sec sec-type="Habitat"><title>Habitat.</title><p>Dry and open habitats, to 1500 m in Châambi Mountain.</p></tp:treatment-sec><ref-list><ref id="B6"><mixed-citation xmlns:xlink="http://www.w3.org/1999/xlink" xlink:type="simple"><person-group><name name-style="western"><surname>Attems</surname><given-names>C</given-names></name></person-group> (<year>1903</year>) <article-title>Beiträge zur Myriopodenkunde.</article-title><source>Zoologische Jahrbücher, Abtheilung für Systematik, Ökologie und Geographie der Thiere</source><volume>18</volume>(<issue>1</issue>): <fpage>63</fpage>-<lpage>154</lpage>.</mixed-citation></ref><ref id="B4"><mixed-citation xmlns:xlink="http://www.w3.org/1999/xlink" xlink:type="simple"><person-group><name name-style="western"><surname>Akkari</surname><given-names>N</given-names></name><name name-style="western"><surname>Stoev</surname><given-names>P</given-names></name><name name-style="western"><surname>Enghoff</surname><given-names>H</given-names></name><name name-style="western"><surname>Nouira</surname><given-names>S</given-names></name></person-group> (<year>2009</year>) <article-title>The millipede order Julida (Myriapoda: Diplopoda) in Tunisia, with an overview of the North African species.</article-title><source>Soil Organisms</source><volume>81</volume>(<issue>3</issue>): <fpage>453</fpage>-<lpage>488</lpage>.</mixed-citation></ref></ref-list></tp:taxon-treatment>
