# Supplementary material for: Revolving SEM images visualising 3D taxonomic characters: application to six species of the millipede genus Ommatoiulus Latzel, 1884, with description of seven new species and an interactive key to the Tunisian members of the genus (Diplopoda, Julida, Julidae)
Source: Zookeys. 2013 Sep 3;(328):5–45. doi: 10.3897/zookeys.328.5763 (PMC3800820; doi:10.3897/zookeys.328.5763)
Supplement: XML Treatment for Ommatoiulus kefi [file zookeys.328.5763-treatment4.xml]

<!DOCTYPE tp:taxon-treatment
  PUBLIC "-//TaxonX//DTD Taxonomic Treatment Publishing DTD v0 20100105//EN" "tax-treatment-NSO.dtd">
<tp:taxon-treatment xmlns:tp="http://www.plazi.org/taxpub"><tp:treatment-meta><mixed-citation publication-type="journal"><person-group><name><surname>Akkari</surname><given-names>Nesrine</given-names></name><name><surname>Cheung</surname><given-names>David Koon-Bong</given-names></name><name><surname>Enghoff</surname><given-names>Henrik</given-names></name><name><surname>Stoev</surname><given-names>Pavel</given-names></name></person-group><article-title>Revolving SEM images visualising 3D taxonomic characters: application to six species of the millipede genus <italic>Ommatoiulus</italic> Latzel, 1884, with description of seven new species and an interactive key to the Tunisian members of the genus (Diplopoda, Julida, Julidae)</article-title><source>Zookeys</source><day>3</day><month>9</month><year>2013</year><volume>2013</volume><issue>328</issue><fpage>5</fpage><lpage>45</lpage><pub-id pub-id-type="doi">10.3897/zookeys.328.5763</pub-id></mixed-citation></tp:treatment-meta><tp:nomenclature><tp:taxon-name>
                            <tp:taxon-name-part taxon-name-part-type="genus">Ommatoiulus</tp:taxon-name-part>
                            <tp:taxon-name-part taxon-name-part-type="species">kefi</tp:taxon-name-part>
                            <object-id xmlns:xlink="http://www.w3.org/1999/xlink" xlink:type="simple">http://zoobank.org/93E41C97-AA12-45D5-BD86-F2B0ACF02465</object-id>
                            <object-id xmlns:xlink="http://www.w3.org/1999/xlink" xlink:type="simple">http://species-id.net/wiki/Ommatoiulus_kefi</object-id>
                        </tp:taxon-name><tp:taxon-authority>Akkari &amp; Enghoff</tp:taxon-authority><tp:taxon-status xmlns:xlink="http://www.w3.org/1999/xlink" xlink:type="simple">sp. n.</tp:taxon-status><xref ref-type="fig" rid="F5">Figs 14</xref><xref ref-type="fig" rid="F6">–19</xref></tp:nomenclature><tp:treatment-sec sec-type="Material"><title>Material.</title><p><bold>Holotype</bold>: ♂, W Tunisia, El Kef Governorate, 13 km S El Kef, 22.iv.1981, Bianchi &amp; Moretti leg. (MSNB).</p></tp:treatment-sec><tp:treatment-sec sec-type="Diagnosis"><title>Diagnosis.</title><p>Differing from all congeners by having a tri-lobate distal part of promerite and a bifurcated apical part of mesomerite, the latter divided in two short oppositely directed processes.</p></tp:treatment-sec><tp:treatment-sec sec-type="Etymology"><title>Etymology.</title><p>Named after El Kef city, the type locality of the species.</p><!--PageBreak--><!--PageBreak--></tp:treatment-sec><tp:treatment-sec sec-type="Description"><title>Description.</title><p>Male: L: 26 mm, H: 2.7 mm, 53 PR+1 AR+T. General colour alternating whitish and blackish with a thin black mid-dorsal line. Head brown, lighter on the frontal part, with yellowish spots at antennal level, labral zone yellowish, becoming brighter at the margin, antennae brownish. Prozonites pale grey, dorsally scarcely sputtered with black; metazonites anteriorly dark, with a blackish background and a line of light brown spots below ozopores; legs whitish. Telson: anal valves and preanal ring blackish, paler towards caudal projection, subanal scale yellowish. Prozonites with scattered oblique striae; metazonites with regular striation becoming dense laterally; suture complete and rectilinear; ozopores small, rounded and located in metazonites, well apart from the suture. Anal valves with numerous submarginal and marginal setae and ca. 1-2 setae on the surface; subanal scale triangular, blunt and setose; preanal ring protruding in a caudal projection, with ca. 3+3 setae and a small hyaline process on the tip.</p><p><italic>Male sexual characters</italic>. Mandibular stipites expanded in rounded posterior-ventral lobes, first pair of legs hook-shaped, remaining legs with postfemoral and tibial pads.</p><p>Gonopods. Promerite (<xref ref-type="fig" rid="F5">Fig. 14</xref>) in posterior view subrectangular, mesal ridge (<bold>M</bold>) fairly broad, distally narrowing and protruding into a pointed apical lobe (<bold>al</bold>); apical margin protruding in a curved median lobe (<bold>me</bold>) pointing laterad and a shorter broad lateral lobe (<bold>lb</bold>); the three apical lobes separated by two rounded incisions; lateral margin almost rectilinear. Remnant of telopodite (<bold>T</bold>) ovoid, located at mid-length of promerite.</p><fig id="F5" position="float" orientation="portrait"><label>Figures 14–18.</label><caption><p><italic><tp:taxon-name>Ommatoiulus kefi</tp:taxon-name></italic> sp. n. holotype, gonopod structures. <bold>14</bold> Left promerite, posterior view <bold>15</bold> Left posterior gonopod, posterior view <bold>16</bold> Right posterior gonopod, anterior view <bold>17</bold> Right posterior gonopod, mesal view <bold>18</bold> Right posterior gonopod, mesal view. Abbreviations: <bold>al</bold> apical lobe of the promerite, <bold>al1</bold> apical folded lamella of the solenomerite, <bold>Co</bold> coxite, <bold>ds</bold> distal process of the solenomerite, <bold>F</bold> fovea, <bold>g</bold> seminal groove, <bold>lb</bold> lateral lobe, <bold>m1, m2</bold> apical processes of the mesomerite, <bold>M</bold> mesal ridge, <bold>me</bold> median lobe, <bold>Ms</bold> mesomerite, <bold>n</bold> notch of the solenomerite, <bold>pr</bold> triangular process of the solenomerite, <bold>Px</bold> paracoxite, <bold>S</bold> solenomerite, <bold>T</bold> telopodite. Scale bar: 0.1 mm</p></caption><graphic xmlns:xlink="http://www.w3.org/1999/xlink" xlink:href="ZooKeys-328-005-g005.jpg" position="float" orientation="portrait" xlink:type="simple"/></fig><p>Posterior gonopod (<xref ref-type="fig" rid="F5">Figs 15</xref>–<xref ref-type="fig" rid="F6">19</xref>): Mesomerite (<bold>Ms</bold>) broadest at the base, distally protruding in a uniformly broad process, apically splitting into two short and curved <!--PageBreak-->processes, pointing in opposite directions (<bold>m1</bold>, <bold>m2</bold>) (<xref ref-type="fig" rid="F5">Figs 16, 17</xref>, <xref ref-type="fig" rid="F6">19</xref>); solenomerite (<bold>S</bold>) broad at the base, slightly narrowing at mid-length and showing a triangular process (<bold>pr</bold>) separated from the rest of the processes by a rounded (<bold>n</bold>) (<xref ref-type="fig" rid="F5">Figs 17</xref>, <xref ref-type="fig" rid="F6">19</xref>), apical part of the solenomerite complex with a broad lamella (<bold>al1</bold>) extended latero-mesad, downturned and marginally furrowed (<xref ref-type="fig" rid="F5">Fig. 16</xref>). Seminal groove (<bold>g</bold>) running from the fovea (<bold>F</bold>) at the base of solenomerite up to a slender and short conical process (<bold>ds</bold>) emerging on top of the median part of the apical lamella and pointing anteriad (<xref ref-type="fig" rid="F5">Figs 15, 17</xref>). Paracoxite (<bold>Px</bold>) stout, with smooth margins, emerging from a broad rounded coxite (<bold>Co</bold>) (<xref ref-type="fig" rid="F5">Figs 18</xref>, <xref ref-type="fig" rid="F6">19</xref>).</p><fig id="F6" position="float" orientation="portrait"><label>Figure 19.</label><caption><p><italic><tp:taxon-name>Ommatoiulus kefi</tp:taxon-name></italic> sp. n. holotype, right posterior gonopod. Interactive SEM image. [Morphbank # <ext-link xmlns:xlink="http://www.w3.org/1999/xlink" ext-link-type="uri" xlink:href="http://www.morphbank.net/?id=831208" xlink:type="simple">831208</ext-link>-<ext-link xmlns:xlink="http://www.w3.org/1999/xlink" ext-link-type="uri" xlink:href="http://www.morphbank.net/?id=831227" xlink:type="simple">831227</ext-link>]</p></caption><graphic xmlns:xlink="http://www.w3.org/1999/xlink" xlink:href="ZooKeys-328-005-g006.jpg" position="float" orientation="portrait" xlink:type="simple"/></fig></tp:treatment-sec><tp:treatment-sec sec-type="Distribution"><title>Distribution.</title><p>Semi-arid bioclimatic zone in western Tunisia; hitherto known only from the type locality near El Kef city.</p></tp:treatment-sec><tp:treatment-sec sec-type="Comments"><title>Comments.</title><p>We have examined three females (MSNB) collected from the same locality but could not assign them with certainty to <italic><tp:taxon-name>Ommatoiulus kefi</tp:taxon-name></italic> as they show a different colour pattern.</p></tp:treatment-sec></tp:taxon-treatment>
