# Supplementary material for: Revolving SEM images visualising 3D taxonomic characters: application to six species of the millipede genus Ommatoiulus Latzel, 1884, with description of seven new species and an interactive key to the Tunisian members of the genus (Diplopoda, Julida, Julidae)
Source: Zookeys. 2013 Sep 3;(328):5–45. doi: 10.3897/zookeys.328.5763 (PMC3800820; doi:10.3897/zookeys.328.5763)
Supplement: XML Treatment for Ommatoiulus khroumiriensis [file zookeys.328.5763-treatment5.xml]

<!DOCTYPE tp:taxon-treatment
  PUBLIC "-//TaxonX//DTD Taxonomic Treatment Publishing DTD v0 20100105//EN" "tax-treatment-NSO.dtd">
<tp:taxon-treatment xmlns:tp="http://www.plazi.org/taxpub"><tp:treatment-meta><mixed-citation publication-type="journal"><person-group><name><surname>Akkari</surname><given-names>Nesrine</given-names></name><name><surname>Cheung</surname><given-names>David Koon-Bong</given-names></name><name><surname>Enghoff</surname><given-names>Henrik</given-names></name><name><surname>Stoev</surname><given-names>Pavel</given-names></name></person-group><article-title>Revolving SEM images visualising 3D taxonomic characters: application to six species of the millipede genus <italic>Ommatoiulus</italic> Latzel, 1884, with description of seven new species and an interactive key to the Tunisian members of the genus (Diplopoda, Julida, Julidae)</article-title><source>Zookeys</source><day>3</day><month>9</month><year>2013</year><volume>2013</volume><issue>328</issue><fpage>5</fpage><lpage>45</lpage><pub-id pub-id-type="doi">10.3897/zookeys.328.5763</pub-id></mixed-citation></tp:treatment-meta><tp:nomenclature><tp:taxon-name>
                            <tp:taxon-name-part taxon-name-part-type="genus">Ommatoiulus</tp:taxon-name-part>
                            <tp:taxon-name-part taxon-name-part-type="species">khroumiriensis</tp:taxon-name-part>
                            <object-id xmlns:xlink="http://www.w3.org/1999/xlink" xlink:type="simple">http://zoobank.org/05BAED95-725C-4395-92C3-6BF22A01CE18</object-id>
                            <object-id xmlns:xlink="http://www.w3.org/1999/xlink" xlink:type="simple">http://species-id.net/wiki/Ommatoiulus_khroumiriensis</object-id>
                        </tp:taxon-name><tp:taxon-authority>Akkari &amp; Enghoff</tp:taxon-authority><tp:taxon-status xmlns:xlink="http://www.w3.org/1999/xlink" xlink:type="simple">sp. n.</tp:taxon-status><xref ref-type="fig" rid="F7">Figs 20</xref><xref ref-type="fig" rid="F8">–26</xref><tp:nomenclature-citation-list><tp:nomenclature-citation><tp:taxon-name>Archiulus punicus</tp:taxon-name><comment>: <xref ref-type="bibr" rid="B7">Attems (1926)</xref>: 191, figs 240, 241.</comment></tp:nomenclature-citation><tp:nomenclature-citation><tp:taxon-name>Ommatoiulus punicus</tp:taxon-name><comment>: <xref ref-type="bibr" rid="B4">Akkari et al. 2009</xref>, in part.</comment></tp:nomenclature-citation><tp:nomenclature-citation><tp:taxon-name>Ommatoiulus</tp:taxon-name><comment> cf. <italic>punicus</italic>: <xref ref-type="bibr" rid="B22">Enghoff et al. 2011</xref>: 610.</comment></tp:nomenclature-citation></tp:nomenclature-citation-list></tp:nomenclature><tp:treatment-sec sec-type="Material"><title>Material.</title><p><bold>Holotype</bold>: ♂, NW Tunisia, Jendouba Governorate, Aïn Draham, Col des Ruines, 1.11.2009, N. Akkari leg. (ZMUC). <bold>Paratypes</bold>: 2 ♂♂, 5 ♀♀, NW Tunisia, Jendouba Governorate, Aïn Draham, Col des Ruines, 1.11.2009, N. Akkari leg. (ZMUC); 2 ♂♂, 6 ♀♀, NW Tunisia, Jendouba Governorate, 7 km south Aïn Draham, les chênes, 22.3.1986, ZMUC expedition; 1 ♂, 1 ♀, 4 immatures, 5-18.3.1988, NW Tunisia, Jendouba Governorate, Aïn Draham area, ZMUC expedition; 1 ♂, 1 ♀, 1 intercalary male, NW Tunisia, Jendouba Governorate, Aïn Draham, 19.11.2003, forest with <italic><tp:taxon-name>Quercus suber</tp:taxon-name></italic> and <italic><tp:taxon-name>Quercus faginea</tp:taxon-name></italic>, under stones, N. Akkari leg. (NMNHS); 2 ♂♂, 5 ♀♀, 2 juveniles, NW Tunisia, Jendouba Governorate, Hammam Bourguiba, <named-content xmlns:xlink="http://www.w3.org/1999/xlink" content-type="dwc:verbatimCoordinates" xlink:type="simple">36°45'N, 08°35'E</named-content>, alt. 158m, mixed forest with <italic><tp:taxon-name>Pinus pinaster</tp:taxon-name></italic> and <italic><tp:taxon-name>Quercus suber</tp:taxon-name></italic>, under stones, 31.10.2009, N. Akkari leg. (ZMUC); 3 ♂♂, NW Tunisia, Jendouba Governorate, Aïn Draham, <named-content xmlns:xlink="http://www.w3.org/1999/xlink" content-type="dwc:verbatimCoordinates" xlink:type="simple">36°47'N, 8°41'E</named-content>, alt. 511m, 3.10.2005, N. Akkari leg. (ZMUC); 1 ♂, 2 ♀♀, NW Tunisia, Jendouba Governorate, Aïn Draham, <named-content xmlns:xlink="http://www.w3.org/1999/xlink" content-type="dwc:verbatimCoordinates" xlink:type="simple">36°47'N, 8°41'E</named-content>, 760m, <italic><tp:taxon-name>Quercus suber</tp:taxon-name></italic>-<italic><tp:taxon-name>Erica</tp:taxon-name></italic> forest, 11.3.2009, N. Akkari &amp; H. Enghoff leg. (ZMUC); 3 ♂♂ Jendouba Governorate, route Aïn Draham- Fernana, <named-content xmlns:xlink="http://www.w3.org/1999/xlink" content-type="dwc:verbatimCoordinates" xlink:type="simple">36°43'N, 8°40'E</named-content>, <italic><tp:taxon-name>Quercus suber</tp:taxon-name></italic>-<italic><tp:taxon-name>Erica</tp:taxon-name></italic> forest, 9.3.2009, N. Akkari &amp; H. Enghoff leg. (ZMUC); 1 ♂, 2 ♀♀, Jendouba Governorate, route Aïn Draham- Béni M’tir, <named-content xmlns:xlink="http://www.w3.org/1999/xlink" content-type="dwc:verbatimCoordinates" xlink:type="simple">36°43'N, 8°42'E</named-content>, <italic><tp:taxon-name>Quercus suber</tp:taxon-name></italic>-<italic><tp:taxon-name>Erica</tp:taxon-name></italic> forest, 10.3.2009, N. Akkari &amp; H. Enghoff leg. (ZMUC).</p></tp:treatment-sec><tp:treatment-sec sec-type="Diagnosis"><title>Diagnosis.</title><p>Similar to <!--PageBreak--><italic><tp:taxon-name>Ommatoiulus punicus</tp:taxon-name></italic> and <italic><tp:taxon-name>Ommatoiulus crassinigripes</tp:taxon-name></italic> sp. n. but readily distinguished by the shape of promerite having a deeper notch extended basad, much slenderer processes of posterior gonopods, and a more sinuous mesomerite devoid of conspicuous serrations.</p></tp:treatment-sec><tp:treatment-sec sec-type="Etymology"><title>Etymology.</title><p>The species name refers to the natural region of Khroumirie, NW Tunisia, to which the species seems confined.</p></tp:treatment-sec><tp:treatment-sec sec-type="Description"><title>Description.</title><p>Males: L: 26–27 mm, H: 2–2.8 mm, 43–48 PR+1–2 AR+T, females: L: 30–37 mm, H: 4–4.3, 44–48 PR+1 AR+T. General colour dark grey, alternating with brown-yellow laterally, and with a thin black mid-dorsal line. Head dark reddish-brown; occipital area blackish, with brown-reddish- spots; frontal part uniformly black, labral zone brown-reddish- to yellowish at margin, antennae brownish. Prozonites uniformly grey, with a pale narrow stripe anteriorly; metazonites darker, brown-greyish, densely sputtered with black, colour gradually vanishing on the sides, below ozopore level yellow-brownish; legs light brown. Telson: anal valves black, preanal ring blackish, caudal projection brown-reddish, subanal scale light brown to yellowish.</p><p>Prozonites with scattered oblique striae; metazonites densely striated; suture complete, curving at ozopore level; ozopores small, rounded and located on metazonites, situated at about their diameter from the suture. Anal valves with 4-5 setae on the surface, a submarginal row of 12-13 setae and numerous short marginal ones; subanal scale triangular and setose; preanal ring protruding in a caudal projection with ca. 3+3 setae and a small hyaline process on the tip.</p><p><italic>Male sexual characters</italic>. Mandibular stipites expanded in rounded posterior-ventral lobes, first pair of legs hook-shaped, remaining legs with postfemoral and tibial pads.</p><p>Gonopods. Promerite (<xref ref-type="fig" rid="F7">Fig. 20</xref>) strongly narrowed distally with a deep lateral incision (<bold>i</bold>) extending meso-basad, distal process (<bold>ap</bold>) broad, subtriangular, with two pointed edges, the tip of apical process with a small pointed lobe (<bold>ap2</bold>); mesal ridge (<bold>M</bold>) distally protruding in a blunt small cylindrical process (<bold>mp</bold>), posterior surface of promerite with a row of strong setae emerging at the level of the notch, in close proximity to the mesal ridge.</p><fig id="F7" position="float" orientation="portrait"><label>Figures 20–25.</label><caption><p><italic><tp:taxon-name>Ommatoiulus khroumiriensis</tp:taxon-name></italic> sp. n. paratypes, gonopod structures. <bold>20</bold> Right promerite, posterior view <bold>21</bold> Right posterior gonopod, mesal view <bold>22</bold> Right posterior gonopod, lateral view <bold>23</bold> Right posterior gonopod, meso-posterior view <bold>24</bold> Right posterior gonopod, anterior-mesal view <bold>25</bold> Right posterior gonopod,anterior view. Abbreviations: <bold>ap</bold> distal process of the promerite, <bold>ap2</bold> lobed process, <bold>Co</bold> coxite, <bold>ds</bold> distal process of the solenomerite, <bold>F</bold> fovea, <bold>g</bold> seminal groove, <bold>hp3, hp4</bold> distal processes of the solenomerite, <bold>i</bold> lateral incision of the promerite, <bold>mp</bold> blunt mesal process, <bold>M</bold> mesal ridge, <bold>Ms</bold> mesomerite, <bold>n</bold> notch of the solenomerite, <bold>pr</bold> triangular subapical process of the solenomerite, <bold>Px</bold> paracoxite, <bold>S</bold> solenomerite. Scale bar: 0.1 mm.</p></caption><graphic xmlns:xlink="http://www.w3.org/1999/xlink" xlink:href="ZooKeys-328-005-g007.jpg" position="float" orientation="portrait" xlink:type="simple"/></fig><p>Posterior gonopod (<xref ref-type="fig" rid="F7">Figs 21</xref>–<xref ref-type="fig" rid="F8">26</xref>). Mesomerite (<bold>Ms</bold>) large, longer than the other processes, uniformly broad, sinuous; distal third constricted to less than half breadth and apically protruding into a slender curved process, latter tapering and pointing mesad (<xref ref-type="fig" rid="F7">Figs 21, 23, 24</xref>, <xref ref-type="fig" rid="F8">26</xref>). Solenomerite (<bold>S</bold>) broadest at the base, narrowing at mid-length, and bearing a number of strong setae near the posterior margin, distally with a broad, blunt triangular process (<bold>pr</bold>) separated from the apical part by a rounded notch (<bold>n</bold>), and with a long curved process (<bold>ds</bold>) protruding between two apical hyaline processes (<bold>hp3, hp4</bold>) and housing the apical part of seminal groove (<bold>g</bold>), the latter (<bold>g</bold>) running from the fovea (<bold>F</bold>) located at the base of the solenomerite (<bold>S</bold>) up to process <bold>ds</bold>.Paracoxite (<bold>Px</bold>) emerging from a depressed coxite (<bold>Co</bold>); <bold>Px</bold> curved, half as broad as in <italic><tp:taxon-name>Ommatoiulus crassinigripes</tp:taxon-name></italic>, gradually narrowing distad; lateral and apical margins, with a saw-like strongly jagged margin (<xref ref-type="fig" rid="F7">Figs 22</xref>–<xref ref-type="fig" rid="F8">26</xref>).</p><fig id="F8" position="float" orientation="portrait"><label>Figure 26.</label><caption><p><italic><tp:taxon-name>Ommatoiulus khroumiriensis</tp:taxon-name></italic> sp. n. paratype, left posterior gonopod. Interactive SEM image. [Morphbank # <ext-link xmlns:xlink="http://www.w3.org/1999/xlink" ext-link-type="uri" xlink:href="http://www.morphbank.net/?id=831016" xlink:type="simple">831016</ext-link>–<ext-link xmlns:xlink="http://www.w3.org/1999/xlink" ext-link-type="uri" xlink:href="http://www.morphbank.net/?id=831034" xlink:type="simple">831034</ext-link>]</p></caption><graphic xmlns:xlink="http://www.w3.org/1999/xlink" xlink:href="ZooKeys-328-005-g008.jpg" position="float" orientation="portrait" xlink:type="simple"/></fig></tp:treatment-sec><tp:treatment-sec sec-type="Distribution"><title>Distribution.</title><p>Humid bioclimatic zone in northwestern Tunisia; known from Aïn Draham, Fernana and Hammam Bourguiba in Khroumirie, Jendouba Governorate.</p></tp:treatment-sec><tp:treatment-sec sec-type="Habitat"><title>Habitat.</title><p>Mixed forests dominated by <italic><tp:taxon-name>Quercus faginea</tp:taxon-name></italic> and <italic><tp:taxon-name>Quercus suber</tp:taxon-name></italic>, or <italic><tp:taxon-name>Pinus pinaster</tp:taxon-name></italic> and <italic><tp:taxon-name>Quercus suber</tp:taxon-name></italic>.</p><!--PageBreak--><!--PageBreak--></tp:treatment-sec><ref-list><ref id="B7"><mixed-citation xmlns:xlink="http://www.w3.org/1999/xlink" xlink:type="simple"><person-group><name name-style="western"><surname>Attems</surname><given-names>C</given-names></name></person-group> (<year>1926</year>) <article-title>Myriopoda.</article-title> In: <person-group><name name-style="western"><surname>Kükenthal</surname><given-names>W</given-names></name><name name-style="western"><surname>Krumbach</surname><given-names>T</given-names></name></person-group> (<role>Eds</role>) <source>Handbuch der Zoologie. Eine Naturgeschichte der Stämme des Tierreiches. 4(1). Progoneata, Chilopoda, Insecta I.</source><publisher-name>Walter de Gruyter and Co.</publisher-name>, <publisher-loc>Berlin and Leipzig</publisher-loc>, <lpage>402</lpage> pp.</mixed-citation></ref><ref id="B4"><mixed-citation xmlns:xlink="http://www.w3.org/1999/xlink" xlink:type="simple"><person-group><name name-style="western"><surname>Akkari</surname><given-names>N</given-names></name><name name-style="western"><surname>Stoev</surname><given-names>P</given-names></name><name name-style="western"><surname>Enghoff</surname><given-names>H</given-names></name><name name-style="western"><surname>Nouira</surname><given-names>S</given-names></name></person-group> (<year>2009</year>) <article-title>The millipede order Julida (Myriapoda: Diplopoda) in Tunisia, with an overview of the North African species.</article-title><source>Soil Organisms</source><volume>81</volume>(<issue>3</issue>): <fpage>453</fpage>-<lpage>488</lpage>.</mixed-citation></ref><ref id="B22"><mixed-citation xmlns:xlink="http://www.w3.org/1999/xlink" xlink:type="simple"><person-group><name name-style="western"><surname>Enghoff</surname><given-names>H</given-names></name><name name-style="western"><surname>Petersen</surname><given-names>G</given-names></name><name name-style="western"><surname>Seberg</surname><given-names>O</given-names></name></person-group> (<year>2011</year>) <article-title>Phylogenetic relationships in the millipede family Julidae.</article-title><source>Cladistics</source><volume>27</volume>: <fpage>606</fpage>-<lpage>616</lpage>. doi: <ext-link ext-link-type="uri" xlink:href="http://dx.doi.org/10.1111/j.1096-0031.2011.00360.x" xlink:type="simple">10.1111/j.1096-0031.2011.00360.x</ext-link></mixed-citation></ref></ref-list></tp:taxon-treatment>
