# Supplementary material for: Revolving SEM images visualising 3D taxonomic characters: application to six species of the millipede genus Ommatoiulus Latzel, 1884, with description of seven new species and an interactive key to the Tunisian members of the genus (Diplopoda, Julida, Julidae)
Source: Zookeys. 2013 Sep 3;(328):5–45. doi: 10.3897/zookeys.328.5763 (PMC3800820; doi:10.3897/zookeys.328.5763)
Supplement: XML Treatment for Ommatoiulus xerophilus [file zookeys.328.5763-treatment7.xml]

<!DOCTYPE tp:taxon-treatment
  PUBLIC "-//TaxonX//DTD Taxonomic Treatment Publishing DTD v0 20100105//EN" "tax-treatment-NSO.dtd">
<tp:taxon-treatment xmlns:tp="http://www.plazi.org/taxpub"><tp:treatment-meta><mixed-citation publication-type="journal"><person-group><name><surname>Akkari</surname><given-names>Nesrine</given-names></name><name><surname>Cheung</surname><given-names>David Koon-Bong</given-names></name><name><surname>Enghoff</surname><given-names>Henrik</given-names></name><name><surname>Stoev</surname><given-names>Pavel</given-names></name></person-group><article-title>Revolving SEM images visualising 3D taxonomic characters: application to six species of the millipede genus <italic>Ommatoiulus</italic> Latzel, 1884, with description of seven new species and an interactive key to the Tunisian members of the genus (Diplopoda, Julida, Julidae)</article-title><source>Zookeys</source><day>3</day><month>9</month><year>2013</year><volume>2013</volume><issue>328</issue><fpage>5</fpage><lpage>45</lpage><pub-id pub-id-type="doi">10.3897/zookeys.328.5763</pub-id></mixed-citation></tp:treatment-meta><tp:nomenclature><tp:taxon-name>
                            <tp:taxon-name-part taxon-name-part-type="genus">Ommatoiulus</tp:taxon-name-part>
                            <tp:taxon-name-part taxon-name-part-type="species">xerophilus</tp:taxon-name-part>
                            <object-id xmlns:xlink="http://www.w3.org/1999/xlink" xlink:type="simple">http://zoobank.org/6C3A27BC-A781-4EF3-B2BD-2275C59126FF</object-id>
                            <object-id xmlns:xlink="http://www.w3.org/1999/xlink" xlink:type="simple">http://species-id.net/wiki/Ommatoiulus_xerophilus</object-id>
                        </tp:taxon-name><tp:taxon-authority>Akkari &amp; Enghoff</tp:taxon-authority><tp:taxon-status xmlns:xlink="http://www.w3.org/1999/xlink" xlink:type="simple">sp. n.</tp:taxon-status><xref ref-type="fig" rid="F10">Figs 31</xref><xref ref-type="fig" rid="F11">–35</xref></tp:nomenclature><tp:treatment-sec sec-type="Material"><title>Material.</title><p><bold>Holotype</bold>: ♂, W Tunisia, Kasserine Governorate, Châambi National Park, surroundings of the park´s guest house, <named-content xmlns:xlink="http://www.w3.org/1999/xlink" content-type="dwc:verbatimCoordinates" xlink:type="simple">35°10.139'N, 8°40.486'E</named-content>, alt. 950–1000m, scarce trees, <!--PageBreak--><italic><tp:taxon-name>Pinus halepensis</tp:taxon-name></italic>, <italic><tp:taxon-name>Thuja</tp:taxon-name></italic>, under stones, logs and in leaf litter, 8.3.2008, P. Stoev &amp; N. Akkari leg. (ZMUC). <bold>Paratypes</bold>: 1 ♂, 2 ♀♀, W Tunisia, Kasserine Governorate, Châambi National Park, surroundings of the park's guest house, <named-content xmlns:xlink="http://www.w3.org/1999/xlink" content-type="dwc:verbatimCoordinates" xlink:type="simple">35°10.139'N, 8°40.486'E</named-content>, alt. 950m, scarce trees, <italic><tp:taxon-name>Pinus halepensis</tp:taxon-name></italic>, under stones, 7.3. 2008, N. Akkari &amp; P. Stoev leg. (ZMUC); 2 ♂♂, 12 ♀♀, 8 subadult ♀♀, 8 juveniles, W Tunisia, El Kasserine Governorate, Châambi National Park, surroundings of the park’s guest house, <named-content xmlns:xlink="http://www.w3.org/1999/xlink" content-type="dwc:verbatimCoordinates" xlink:type="simple">35°10. 139'N, 8°40.486'E</named-content>, alt. 950–100m, scarce trees, <italic><tp:taxon-name>Pinus halepensis</tp:taxon-name></italic>, <italic><tp:taxon-name>Thuja</tp:taxon-name></italic>, under stones, logs and in leaf litter, 8.3.2008, P. Stoev &amp; N. Akkari leg. (ZMUC); 1 ♂, 2 ♀♀, same data (NMNHS).</p></tp:treatment-sec><tp:treatment-sec sec-type="Diagnosis"><title>Diagnosis.</title><p>Resembling <italic><tp:taxon-name>Ommatoiulus chambiensis</tp:taxon-name></italic> in the structure of mesomerite, paracoxite, but well distinguished from the latter by the characteristic globular apex of promerite and the shape of solenomerite devoid of a rounded notch.</p></tp:treatment-sec><tp:treatment-sec sec-type="Etymology"><title>Etymology.</title><p>The species name is a Greek adjective referring to the affinity of the species for dry habitats.</p></tp:treatment-sec><tp:treatment-sec sec-type="Description"><title>Description.</title><p>Males: L: 15.7–15.9 mm, H: 1.54–1.65 mm, 44–46 PR+1–2 AR+T; females: L: 10.2–23.1 mm, H: 1.44–2.56 mm, 39–46 PR+1–4 AR+T. General colour black to brownish, light brown on the sides; dorsum pale yellow, crossed by thick black mid-dorsal spots. Head dark to blackish with yellow spots in the occipital area, frontal part uniformly black showing yellow spots at antennal level, labral zone yellowish, brighter at margin; antennae brownish. Prozonites blackish with light brown-yellowish spots becoming dominant laterally, just below the ozopore line; dorsally pale, with big, irregularly shaped black spots; metazonites predominantly grey-whitish and glossy, legs yellowish. Telson: anal valves dark brown-blackish, with dense yellow sputter, preanal ring blackish sputtered with yellow, dorsal side and caudal projection mostly pale, subanal scale yellowish.</p><p>Prozonites with fine striae; metazonites with regular striae, becoming denser laterally, suture complete, curving at the level of ozopores; latter small, rounded, situated on metazonites situated at about their diameter from the suture. Anal valves setose, with 6-7 setae on the surface and numerous submarginal and marginal setae; subanal scale rounded and setose; preanal ring with 1+1 setae on the  sides, protruding in a caudal projection with 3+3 setae and a small hyaline process on the tip.</p><p><italic>Male sexual characters</italic>. Mandibular stipites expanded in rounded posterior-ventral lobes, first pair of legs hook-shaped, remaining legs with postfemoral and tibial pads.</p><p>Gonopods. Promerite (<bold>P</bold>) (<xref ref-type="fig" rid="F10">Figs 31, 32</xref>) bent anteriad, not very broad, with parallel margins, mesal ridge (<bold>M</bold>) broad, distally narrowing and truncate, bearing several serrations (<bold>se</bold>) and separated from the apical lobe (<bold>ap</bold>); by an incision; lateral margin mostly rectilinear, only slightly narrowing subapically at the level of the mesal incision; apical lobe globular, with rounded margin, curved laterad; posterior surface with a number of strong setae aligned distally; telopodite remnant inconspicuous.</p><fig id="F10" position="float" orientation="portrait"><label>Figures 31–34.</label><caption><p><italic><tp:taxon-name>Ommatoiulus xerophilus</tp:taxon-name></italic> sp. n. paratype,gonopod structures. <bold>31</bold> Left gonopod, mesal view <bold>32</bold> Rightpromerite, posterior view <bold>33</bold> Rightposterior gonopod, mesal view <bold>34</bold> Rightposterior gonopod, latero-posterior view. Abbreviations: <bold>ap</bold> distal process of the promerite, <bold>Co</bold> coxite, <bold>ds</bold> distal process of the solenomerite, <bold>F</bold> fovea, <bold>g</bold> seminal groove, <bold>M</bold> mesal ridge, <bold>Ms</bold> mesomerite, <bold>P</bold> promerite, <bold>Px</bold> paracoxite, <bold>S</bold> solenomerite, <bold>se</bold> serrations, <bold>wl</bold> wrinkled lamella. Scale bar: 0.1 mm.</p></caption><graphic xmlns:xlink="http://www.w3.org/1999/xlink" xlink:href="ZooKeys-328-005-g010.jpg" position="float" orientation="portrait" xlink:type="simple"/></fig><p>Posterior gonopod (<xref ref-type="fig" rid="F10">Figs 31, 33</xref>–<xref ref-type="fig" rid="F11">35</xref>): Mesomerite (<bold>Ms</bold>) similar to <italic><tp:taxon-name>Ommatoiulus chambiensis</tp:taxon-name></italic> but broader, strongly truncated and distally bent mesad (<xref ref-type="fig" rid="F10">Figs 33</xref>–<xref ref-type="fig" rid="F11">35</xref>); solenomerite (<bold>S</bold>) broad, with scattered setae on posterior margin, strongly narrowing at mid-length, apical part with a wrinkled blunt lamella (<bold>wl</bold>) covering a slender and protruding process (<bold>ds)</bold> housing the distal part of the seminal groove (<bold>g</bold>) (<xref ref-type="fig" rid="F10">Figs 31, 33</xref>, <xref ref-type="fig" rid="F11">35</xref>); the latter running from the fovea (<bold>F</bold>) (<xref ref-type="fig" rid="F10">Figs 31, 33</xref>–<xref ref-type="fig" rid="F11">35</xref>) up to process <bold>ds</bold>. Paracoxite (<bold>Px</bold>) broad, curved mesad, emerging from a depressed coxite (<bold>Co</bold>), distal third slightly enlarged, apically narrowing into a pointed apex, directed mesad (<xref ref-type="fig" rid="F10">Figs 33</xref>–<xref ref-type="fig" rid="F11">35</xref>).</p><fig id="F11" position="float" orientation="portrait"><label>Figure 35.</label><caption><p><italic><tp:taxon-name>Ommatoiulus xerophilus</tp:taxon-name></italic> sp. n. paratype, right posterior gonopod. Interactive SEM image. [Morphbank # <ext-link xmlns:xlink="http://www.w3.org/1999/xlink" ext-link-type="uri" xlink:href="http://www.morphbank.net/?id=831246" xlink:type="simple">831246</ext-link>–<ext-link xmlns:xlink="http://www.w3.org/1999/xlink" ext-link-type="uri" xlink:href="http://www.morphbank.net/?id=831263" xlink:type="simple">831263</ext-link>]</p></caption><graphic xmlns:xlink="http://www.w3.org/1999/xlink" xlink:href="ZooKeys-328-005-g011.jpg" position="float" orientation="portrait" xlink:type="simple"/></fig></tp:treatment-sec><tp:treatment-sec sec-type="Distribution"><title>Distribution.</title><p>Arid bioclimatic zone, central Tunisia; hitherto known only from the type locality, Châambi Mountain.</p></tp:treatment-sec><tp:treatment-sec sec-type="Habitat"><title>Habitat.</title><p>Open areas with scattered <italic><tp:taxon-name>Pinus halepensis</tp:taxon-name></italic> trees.</p><!--PageBreak--><!--PageBreak--></tp:treatment-sec></tp:taxon-treatment>
